# Supplementary material for: In Vivo Imaging and Kinetic Modeling of Novel Glycogen Synthase Kinase-3 Radiotracers [11C]OCM-44 and [18F]OCM-50 in Non-Human Primates
Source: Pharmaceuticals (Basel). 2023 Jan 28;16(2):194. doi: 10.3390/ph16020194 (PMC9959234; doi:10.3390/ph16020194)
Supplement: Supplementary file 1 [file pharmaceuticals-16-00194-s001.zip]

Archive with 1 entries (1 files):
- pharmaceuticals-2116277-supplementary.pdf
